# Supplementary material for: 3,4-Di­hydro-1H-benzo[c]chromene-1,6(2H)-dione
Source: Acta Crystallogr Sect E Struct Rep Online. 2013 Apr 20;69(Pt 5):o754. doi: 10.1107/S1600536813010210 (PMC3648281; doi:10.1107/S1600536813010210)
Supplement: Supplementary file 2 [file e-69-0o754-Isup2.hkl]

#
# h,k,l, Fc-squared, Fo-squared, sigma(Fo-squared) and status flag
#
data_I
_shelx_title ' A in P2(1)/c'
_shelx_refln_list_code          4
_shelx_F_calc_maximum      179.16
_exptl_crystal_F_000       448.00
_reflns_d_resolution_high  0.8259
 
loop_
 _symmetry_equiv_pos_as_xyz
 'x, y, z'
 '-x, y+1/2, -z+1/2'
 '-x, -y, -z'
 'x, -y-1/2, z-1/2'
 
_cell_length_a     8.2336
_cell_length_b    10.1989
_cell_length_c    11.9267
_cell_angle_alpha  90.000
_cell_angle_beta   97.439
_cell_angle_gamma  90.000
 
_shelx_F_squared_multiplier     1.000
 
loop_
 _refln_index_h
 _refln_index_k
 _refln_index_l
 _refln_F_squared_calc
 _refln_F_squared_meas
 _refln_F_squared_sigma
 _refln_observed_status
   1   0   0       55.49       53.06      2.39 o
   2   0   0     1941.97     1788.65     36.44 o
   3   0   0     1049.23      950.56     19.68 o
   4   0   0      162.19      155.09      3.77 o
   5   0   0      636.95      637.86     13.68 o
   6   0   0        8.02        8.11      1.24 o
   7   0   0       87.79       89.24      3.80 o
   8   0   0        0.55        1.56      2.06 o
   9   0   0        1.62       -0.01      1.22 o
   1   1   0      655.48      612.84     11.01 o
   2   1   0     6930.45     6265.16     99.22 o
   3   1   0       38.95       41.82      1.10 o
   4   1   0      106.65       96.51      1.83 o
   5   1   0        8.65        8.28      1.21 o
   6   1   0       78.56       75.67      1.98 o
   7   1   0      221.91      199.80      4.70 o
   8   1   0       25.42       25.73      1.89 o
   9   1   0        2.20       -0.07      1.11 o
   0   2   0      267.96      306.27      6.45 o
   1   2   0      435.37      414.30      6.15 o
   2   2   0      422.89      388.18      6.44 o
   3   2   0      146.73      149.02      2.80 o
   4   2   0       40.21       36.58      1.14 o
   5   2   0        2.94        7.06      0.87 o
   6   2   0       46.58       52.38      1.65 o
   7   2   0        0.00       -0.42      1.12 o
   8   2   0       35.66       46.68      2.68 o
   9   2   0        5.21        5.86      1.48 o
   1   3   0      830.80      792.20     11.60 o
   2   3   0       22.32       16.72      0.59 o
   3   3   0      278.05      307.82     14.67 o
   4   3   0        8.54        9.29      0.65 o
   5   3   0       76.13       96.60      8.94 o
   6   3   0        0.03       -0.35      0.57 o
   7   3   0       21.24       18.97      1.14 o
   8   3   0       53.97       72.90      3.14 o
   9   3   0       77.94       82.89      3.55 o
   0   4   0      314.67      435.74      9.32 o
   1   4   0     2470.42     2417.75     34.88 o
   2   4   0     1123.74     1113.70     16.31 o
   3   4   0       56.57       70.12      1.85 o
   4   4   0        3.82        3.58      0.57 o
   5   4   0        4.04        7.59      1.07 o
   6   4   0      136.23      127.21      2.94 o
   7   4   0       66.81       70.08      2.47 o
   8   4   0       50.67       52.64      2.74 o
   9   4   0       28.21       28.15      2.26 o
   1   5   0     2451.82     2624.12     37.92 o
   2   5   0       72.06       84.37      1.71 o
   3   5   0       55.15       66.69      2.79 o
   4   5   0      180.82      171.30      3.45 o
   5   5   0       16.37       19.89      1.08 o
   6   5   0       39.00       39.65      1.82 o
   7   5   0        5.11        3.20      1.03 o
   8   5   0        9.30       14.62      1.64 o
   9   5   0        2.10        5.93      1.61 o
   0   6   0      410.52      509.07     11.97 o
   1   6   0      226.65      212.74      3.62 o
   2   6   0        0.02       -0.04      0.41 o
   3   6   0      144.58      149.17      3.09 o
   4   6   0        5.04        4.77      0.71 o
   5   6   0        7.21        9.98      1.10 o
   6   6   0      146.60      138.93      3.78 o
   7   6   0       13.62       15.01      1.42 o
   8   6   0        0.98        1.21      1.03 o
   1   7   0       41.90       42.37      1.26 o
   2   7   0        2.04        2.55      0.66 o
   3   7   0        8.18        9.35      1.52 o
   4   7   0       45.33       40.05      1.76 o
   5   7   0        4.79        5.27      1.01 o
   6   7   0        7.05        6.49      1.17 o
   7   7   0        5.29        6.45      1.20 o
   8   7   0       14.56       24.76      4.02 o
   0   8   0       22.82       36.54      1.77 o
   1   8   0       65.67       64.60      1.68 o
   2   8   0       15.81       17.35      1.02 o
   3   8   0       50.05       52.39      1.98 o
   4   8   0        1.53        2.15      0.88 o
   5   8   0       47.15       47.00      3.31 o
   6   8   0        9.11        4.85      1.24 o
   7   8   0        9.43        6.45      1.41 o
   1   9   0        0.14        0.28      0.58 o
   2   9   0      209.99      175.77      4.96 o
   3   9   0      315.39      274.68      7.12 o
   4   9   0       17.29       14.94      1.57 o
   5   9   0      229.15      209.67      7.37 o
   6   9   0        0.05        0.13      1.08 o
   0  10   0       50.74       53.08      2.81 o
   1  10   0       15.84       14.67      1.23 o
   2  10   0       45.81       54.81      2.54 o
   3  10   0       45.07       43.65      2.32 o
   4  10   0        4.25        4.38      1.60 o
   5  10   0      162.65      167.93      5.32 o
   1  11   0        0.03       -0.20      1.13 o
   2  11   0        3.86        3.66      1.44 o
   3  11   0        1.75        1.63      1.40 o
   4  11   0        1.17        0.73      2.37 o
   0  12   0        0.21       -0.73      2.04 o
   1  12   0        0.08        2.07      2.28 o
   2  12   0        0.42       -0.44      1.26 o
  -9   1   1       33.36       35.83      2.40 o
  -8   1   1        9.68       14.88      1.28 o
  -7   1   1       27.90       23.45      1.64 o
  -6   1   1      124.91      117.47      2.66 o
  -5   1   1       13.16       15.42      0.98 o
  -4   1   1       25.05       22.47      0.76 o
  -3   1   1     2100.52     1974.95     28.54 o
  -2   1   1     8448.73     7752.24    111.44 o
  -1   1   1      389.41      349.59      5.70 o
   0   1   1     4551.65     5464.77    134.90 o
   1   1   1     1260.51     1073.34     18.96 o
   2   1   1      675.52      605.15      9.82 o
   3   1   1        2.65        2.51      0.46 o
   4   1   1      367.27      346.33      5.40 o
   5   1   1      147.10      190.56     11.34 o
   6   1   1        2.77        1.22      0.58 o
   7   1   1      101.40      101.78      2.93 o
   8   1   1       38.57       39.09      2.29 o
   9   1   1        1.65        1.26      1.11 o
  -9   2   1       19.76       18.18      1.88 o
  -8   2   1       25.64       21.77      2.57 o
  -7   2   1        0.08       -0.33      0.58 o
  -6   2   1        0.21        0.29      0.52 o
  -5   2   1       52.34       60.74      2.53 o
  -4   2   1      160.31      136.57      2.42 o
  -3   2   1       78.65       65.78      1.49 o
  -2   2   1      815.20      832.55     12.18 o
  -1   2   1       13.23       16.40      0.58 o
   0   2   1        2.11        0.03      0.21 o
   1   2   1     1227.66     1176.31     18.73 o
   2   2   1     2100.49     1897.82     30.12 o
   3   2   1       60.49       61.84      1.45 o
   4   2   1      110.39       96.51      2.12 o
   5   2   1       15.55       18.02      0.94 o
   6   2   1        6.39        4.07      0.72 o
   7   2   1        2.73        4.57      0.89 o
   8   2   1       19.42       30.60      2.11 o
   9   2   1       17.83       18.95      1.87 o
  -9   3   1       41.85       39.91      5.09 o
  -8   3   1        2.55        2.31      1.12 o
  -7   3   1        2.40        1.87      0.84 o
  -6   3   1       53.42       50.46      1.61 o
  -5   3   1      160.12      176.26      6.75 o
  -4   3   1      496.91      458.08      7.05 o
  -3   3   1      405.00      410.87      6.28 o
  -2   3   1        7.42        9.08      0.43 o
  -1   3   1      118.16      115.43      1.96 o
   0   3   1       90.38      116.78      1.97 o
   1   3   1       24.74       29.45      0.80 o
   2   3   1       13.41       13.45      0.57 o
   3   3   1      209.15      193.30      3.56 o
   4   3   1      180.65      163.60      3.23 o
   5   3   1        1.33        8.49      1.46 o
   6   3   1       42.73       41.56      1.52 o
   7   3   1       34.55       32.48      1.62 o
   8   3   1       53.76       69.70      3.04 o
   9   3   1       37.70       40.08      2.54 o
  -9   4   1       17.81       17.12      1.88 o
  -8   4   1       41.89       48.38      3.07 o
  -7   4   1       57.93       61.10      2.30 o
  -6   4   1      174.64      169.08      4.18 o
  -5   4   1        9.99        8.48      0.75 o
  -4   4   1       10.51       14.07      0.97 o
  -3   4   1     1049.08     1067.89     15.73 o
  -2   4   1      868.27      849.09     12.53 o
  -1   4   1        6.18        9.25      0.48 o
   0   4   1      480.31      649.70      9.65 o
   1   4   1     1351.66     1319.90     19.23 o
   2   4   1       73.49       79.31      2.47 o
   3   4   1      138.42      133.80      2.89 o
   4   4   1      806.55      766.57     12.74 o
   5   4   1        6.49       16.53      2.47 o
   6   4   1       23.76       28.94      1.33 o
   7   4   1       91.01       84.82      2.77 o
   8   4   1       19.11       18.07      1.82 o
   9   4   1       92.12       84.98      4.70 o
  -9   5   1        0.07       -1.11      1.22 o
  -8   5   1       45.42       40.30      2.22 o
  -7   5   1       57.66       48.72      2.15 o
  -6   5   1       39.10       41.09      1.89 o
  -5   5   1      103.98      117.18      6.12 o
  -4   5   1       38.76       41.14      1.35 o
  -3   5   1       64.52       81.73      3.46 o
  -2   5   1      133.58      115.88      2.17 o
  -1   5   1       11.54        9.07      1.18 o
   0   5   1      418.80      602.41      9.07 o
   1   5   1      544.29      615.36      9.27 o
   2   5   1       29.98       31.06      1.18 o
   3   5   1      499.88      480.90      8.22 o
   4   5   1       69.85       77.41      1.99 o
   5   5   1      402.22      385.65      6.97 o
   6   5   1      167.50      165.15      3.62 o
   7   5   1       90.69       79.25      2.71 o
   8   5   1        1.67        0.90      1.44 o
  -8   6   1        4.38       25.64      2.31 o
  -7   6   1        0.13       -0.45      0.85 o
  -6   6   1       35.09       33.13      1.79 o
  -5   6   1       34.76       40.60      2.42 o
  -4   6   1       45.01       39.26      2.10 o
  -3   6   1       20.25       24.00      2.86 o
  -2   6   1       46.45       46.75      1.26 o
  -1   6   1      155.76      191.03      3.31 o
   0   6   1      124.63      149.40      2.70 o
   1   6   1       93.64       84.70      1.78 o
   2   6   1       81.84       81.80      1.77 o
   3   6   1        9.39       11.60      4.31 o
   4   6   1       54.96       49.89      1.59 o
   5   6   1       32.65       29.42      1.35 o
   6   6   1        8.66        7.55      1.13 o
   7   6   1       29.72       36.59      2.01 o
   8   6   1        1.17        3.87      2.26 o
  -8   7   1        4.39        8.86      3.19 o
  -7   7   1        0.34        1.11      0.99 o
  -6   7   1       61.06       55.04      3.01 o
  -5   7   1       44.21       50.21      2.03 o
  -4   7   1        5.66        9.14      1.41 o
  -3   7   1      103.69       97.07      2.71 o
  -2   7   1      117.83      102.39      2.15 o
  -1   7   1       31.78       35.01      1.14 o
   0   7   1        9.62       10.70      0.70 o
   1   7   1        6.19        5.88      0.61 o
   2   7   1      108.45      101.62      2.13 o
   3   7   1       26.04       32.95      1.49 o
   4   7   1        1.32        1.11      0.69 o
   5   7   1        0.37        0.64      0.92 o
   6   7   1        0.59        1.51      2.02 o
   7   7   1       46.42       39.62      2.41 o
   8   7   1        0.11        0.63      1.22 o
  -7   8   1        1.07        1.27      1.20 o
  -6   8   1       21.76       18.70      1.56 o
  -5   8   1       24.35       23.93      1.73 o
  -4   8   1      111.22       91.74      2.83 o
  -3   8   1        0.27        3.47      0.98 o
  -2   8   1        0.46        0.75      0.64 o
  -1   8   1        4.23        4.55      0.98 o
   0   8   1       79.01       95.06      2.33 o
   1   8   1      129.81      129.88      2.62 o
   2   8   1       62.86       55.76      1.99 o
   3   8   1      372.48      327.73      6.84 o
   4   8   1       22.89       19.31      1.60 o
   5   8   1        0.18       -1.27      0.89 o
   6   8   1        0.84        0.51      1.10 o
   7   8   1        5.21        6.88      1.50 o
  -6   9   1        0.18        0.98      1.11 o
  -5   9   1       44.84       61.35      3.94 o
  -4   9   1        4.43        7.41      1.19 o
  -3   9   1        0.56        2.90      1.91 o
  -2   9   1        2.78        2.99      0.85 o
  -1   9   1        5.44        5.44      0.84 o
   0   9   1       35.92       47.59      1.65 o
   1   9   1        0.12        0.60      0.68 o
   2   9   1        1.77        0.63      0.76 o
   3   9   1      189.30      194.73      5.49 o
   4   9   1       24.72       19.96      2.21 o
   5   9   1        4.36        7.49      1.37 o
   6   9   1        0.07        0.49      1.12 o
  -5  10   1      110.01      135.16      6.05 o
  -4  10   1       17.63       15.84      1.67 o
  -3  10   1        5.40        9.96      1.70 o
  -2  10   1       31.85       31.02      2.40 o
  -1  10   1        9.84       11.47      1.18 o
   0  10   1       98.74      127.70      3.45 o
   1  10   1        0.46        0.81      0.68 o
   2  10   1       82.03       63.65      2.72 o
   3  10   1      124.66      124.47      4.32 o
   4  10   1        0.04       -0.96      1.03 o
   5  10   1       12.04        9.95      1.58 o
  -4  11   1       17.75       14.26      2.30 o
  -3  11   1        1.67        2.40      1.57 o
  -2  11   1        0.27       -0.76      1.61 o
  -1  11   1        0.11        0.64      1.03 o
   0  11   1        1.02        1.47      1.01 o
   1  11   1        0.39        0.21      1.29 o
   2  11   1        3.29        1.75      1.11 o
   3  11   1        5.58        8.44      1.47 o
   4  11   1        0.27       -0.19      1.17 o
  -2  12   1        1.52        2.83      2.33 o
  -1  12   1        1.79        2.37      2.20 o
   0  12   1        0.19        5.56      2.37 o
   1  12   1        2.72        5.75      2.69 o
   2  12   1        0.30       -2.93      2.07 o
  -9   0   2        8.80        8.44      3.06 o
  -8   0   2        5.90        4.38      1.34 o
  -7   0   2      141.02      132.60      6.10 o
  -6   0   2       10.29        8.21      1.00 o
  -5   0   2      199.20      194.75      5.96 o
  -4   0   2      232.10      213.83      4.99 o
  -3   0   2      381.52      356.21      7.71 o
  -2   0   2    32098.56    26336.45    533.35 o
  -1   0   2      811.48      712.42     14.64 o
   0   0   2     4105.02     4522.93    194.16 o
   1   0   2        5.65        8.02      0.45 o
   2   0   2      189.27      202.89      4.53 o
   3   0   2      883.61      845.04     17.58 o
   4   0   2       46.69       47.60      1.62 o
   5   0   2     1512.73     1607.28     40.34 o
   6   0   2      230.29      223.53      7.07 o
   7   0   2        0.55        0.86      2.02 o
   8   0   2       30.81       22.94      2.12 o
   9   0   2        8.85       12.06      1.91 o
  -9   1   2       46.85       42.53      2.51 o
  -8   1   2       21.62       22.17      1.76 o
  -7   1   2       25.61       26.59      1.45 o
  -6   1   2        8.86        9.68      0.79 o
  -5   1   2      147.79      135.55      2.52 o
  -4   1   2     1936.77     1862.38     27.06 o
  -3   1   2      250.42      243.77      3.86 o
  -2   1   2    19291.80    15996.05    252.28 o
  -1   1   2      716.47      647.49     10.40 o
   0   1   2       32.85       31.03      0.78 o
   1   1   2      889.64      805.87     11.73 o
   2   1   2      848.81      768.97     12.41 o
   3   1   2      580.31      609.28      9.97 o
   4   1   2       22.98       20.23      0.73 o
   5   1   2       52.62       43.31      1.43 o
   6   1   2       20.87       23.05      1.31 o
   7   1   2       10.22       11.45      1.10 o
   8   1   2        1.62        3.24      1.21 o
   9   1   2        6.61        5.92      1.16 o
  -9   2   2       11.80       11.73      1.62 o
  -8   2   2        0.13       10.14      1.46 o
  -7   2   2        6.00        4.44      1.21 o
  -6   2   2        3.46        3.90      0.66 o
  -5   2   2      299.54      301.03      4.91 o
  -4   2   2     1004.60      975.18     14.42 o
  -3   2   2        0.09       -0.08      0.30 o
  -2   2   2     1299.41     1275.75     22.89 o
  -1   2   2      840.40      769.86     12.38 o
   0   2   2     3098.00     3886.65     74.35 o
   1   2   2      976.55      928.02     14.75 o
   2   2   2      660.33      641.68     10.46 o
   3   2   2       37.47       31.49      1.00 o
   4   2   2      440.66      433.16      7.45 o
   5   2   2       22.06       19.92      1.01 o
   6   2   2        1.39        2.40      0.81 o
   7   2   2        6.06        6.42      0.97 o
   8   2   2        1.83       16.53      1.38 o
   9   2   2        0.55       -0.23      0.81 o
  -9   3   2       21.34       17.87      1.89 o
  -8   3   2        1.65        3.20      1.27 o
  -7   3   2       10.09       14.53      1.24 o
  -6   3   2      106.64      106.28      2.98 o
  -5   3   2      167.08      178.54      5.20 o
  -4   3   2      215.54      200.86      3.39 o
  -3   3   2       84.15       96.58      2.18 o
  -2   3   2        3.39        2.95      0.41 o
  -1   3   2      609.61      547.77      8.14 o
   0   3   2      182.44      245.06      3.81 o
   1   3   2       62.86       48.82      1.03 o
   2   3   2      237.96      245.70      3.89 o
   3   3   2        3.94        4.00      0.59 o
   4   3   2      318.37      312.50      5.60 o
   5   3   2       23.39       43.94      2.48 o
   6   3   2       78.12       81.04      2.23 o
   7   3   2        7.44        5.52      1.18 o
   8   3   2        6.37       25.52      2.15 o
   9   3   2       51.90       52.52      2.85 o
  -9   4   2        1.21        0.35      1.31 o
  -8   4   2       16.46       29.70      1.82 o
  -7   4   2       25.88       31.42      1.72 o
  -6   4   2       28.23       34.09      1.68 o
  -5   4   2       44.68       42.87      1.74 o
  -4   4   2      217.38      203.70      3.48 o
  -3   4   2     1799.66     1758.22     25.59 o
  -2   4   2      217.45      202.12      3.31 o
  -1   4   2       89.21       85.27      1.61 o
   0   4   2      397.70      529.56      7.94 o
   1   4   2      113.05      100.33      1.84 o
   2   4   2      814.26      788.18     11.70 o
   3   4   2      457.26      448.12      7.67 o
   4   4   2      320.01      295.78      5.40 o
   5   4   2      140.19      161.22      4.15 o
   6   4   2      143.27      130.68      3.05 o
   7   4   2      147.92      150.47      3.49 o
   8   4   2       10.95       20.11      4.06 o
   9   4   2        1.60        3.54      1.45 o
  -9   5   2        7.85        9.10      2.13 o
  -8   5   2        3.66       17.13      2.30 o
  -7   5   2        0.00       -0.90      0.83 o
  -6   5   2       19.47       22.71      1.50 o
  -5   5   2       24.88       30.77      1.58 o
  -4   5   2       68.70       54.46      1.89 o
  -3   5   2      241.84      329.51     15.05 o
  -2   5   2      193.02      173.81      2.99 o
  -1   5   2      657.95      710.47     10.63 o
   0   5   2      370.59      523.45      7.95 o
   1   5   2      215.42      234.49      3.85 o
   2   5   2       59.12       58.69      1.34 o
   3   5   2       19.12       26.49      1.77 o
   4   5   2       24.07       26.33      1.20 o
   5   5   2      100.38       97.50      2.45 o
   6   5   2      129.62      139.23      3.23 o
   7   5   2       53.40       49.07      2.19 o
   8   5   2       18.39       22.32      2.43 o
  -8   6   2       61.28       61.46      2.62 o
  -7   6   2        4.09        6.08      1.16 o
  -6   6   2        4.06        3.87      1.03 o
  -5   6   2       11.72       15.61      1.24 o
  -4   6   2       24.94       27.97      1.47 o
  -3   6   2      115.68      120.19      2.70 o
  -2   6   2       20.22       22.84      0.89 o
  -1   6   2     1673.09     1664.75     24.35 o
   0   6   2      139.70      186.69      3.25 o
   1   6   2       31.26       32.62      1.07 o
   2   6   2       14.67       14.03      0.85 o
   3   6   2      166.39      172.69      3.51 o
   4   6   2      128.07      119.42      2.75 o
   5   6   2        7.85       11.98      1.08 o
   6   6   2       45.42       40.50      2.26 o
   7   6   2        0.01       -0.12      1.02 o
   8   6   2        0.28        0.12      1.65 o
  -8   7   2       18.57       15.11      1.60 o
  -7   7   2       11.63       12.19      1.80 o
  -6   7   2       33.42       31.68      1.86 o
  -5   7   2       10.71       11.94      1.18 o
  -4   7   2       10.06        9.42      1.09 o
  -3   7   2       45.87       44.76      1.57 o
  -2   7   2       31.69       28.06      1.23 o
  -1   7   2       46.76       41.67      1.26 o
   0   7   2       21.86       28.47      1.03 o
   1   7   2       16.91       14.02      0.89 o
   2   7   2       40.16       35.46      2.43 o
   3   7   2       40.41       56.52      6.10 o
   4   7   2       20.41       18.21      1.26 o
   5   7   2      106.52      124.79      4.04 o
   6   7   2        3.01        2.00      1.08 o
   7   7   2        2.04        1.36      1.12 o
  -7   8   2       26.07       22.90      1.78 o
  -6   8   2        5.90        8.13      1.26 o
  -5   8   2        7.24       10.42      1.59 o
  -4   8   2       86.88       74.10      2.52 o
  -3   8   2       15.35       18.92      2.82 o
  -2   8   2        6.51        6.24      0.84 o
  -1   8   2        5.28        4.56      0.78 o
   0   8   2       97.97      113.83      2.66 o
   1   8   2      840.38      768.25     12.87 o
   2   8   2        0.18        1.22      0.91 o
   3   8   2       56.21       56.47      2.04 o
   4   8   2       44.33       36.50      2.97 o
   5   8   2        1.99        9.38      2.27 o
   6   8   2       14.10        9.13      1.47 o
   7   8   2        2.30        3.46      1.85 o
  -6   9   2        7.22        8.90      1.34 o
  -5   9   2       37.61      106.08      3.92 o
  -4   9   2        4.56        2.22      0.98 o
  -3   9   2       10.61       46.15      3.68 o
  -2   9   2        0.35       -0.23      0.74 o
  -1   9   2        0.54       -0.39      0.73 o
   0   9   2      293.89      379.15      7.82 o
   1   9   2      308.62      274.76      5.29 o
   2   9   2        2.21        2.76      0.82 o
   3   9   2      602.55      539.99     12.58 o
   4   9   2        4.27        5.28      1.23 o
   5   9   2        3.53        2.09      1.35 o
   6   9   2        1.67        2.56      1.30 o
  -5  10   2       47.90       61.71      4.89 o
  -4  10   2       32.37       30.84      2.14 o
  -3  10   2        4.42       14.12      6.12 o
  -2  10   2       28.13       26.63      1.89 o
  -1  10   2       14.85       13.54      1.23 o
   0  10   2        6.20        6.72      1.03 o
   1  10   2        0.35       -0.40      1.06 o
   2  10   2        7.98        4.31      1.79 o
   3  10   2        5.89        8.89      1.41 o
   4  10   2        2.75        5.09      1.37 o
   5  10   2        7.41        9.36      1.61 o
  -4  11   2        0.79        1.36      1.43 o
  -3  11   2        7.27       10.73      1.90 o
  -2  11   2        9.26        7.94      1.71 o
  -1  11   2        0.14        1.51      0.88 o
   0  11   2        4.44        9.18      1.19 o
   1  11   2        0.52        0.34      1.42 o
   2  11   2       23.73       20.01      3.37 o
   3  11   2        0.40        1.16      1.20 o
   4  11   2        0.22        0.41      1.22 o
  -2  12   2        0.62       -1.01      1.22 o
  -1  12   2       22.16       24.52      3.70 o
   0  12   2       23.05       27.01      3.90 o
   1  12   2        0.57       -1.67      2.07 o
  -9   1   3       13.28        9.69      2.31 o
  -8   1   3        4.96       15.04      2.67 o
  -7   1   3       10.37        7.03      1.20 o
  -6   1   3       38.96       37.87      1.24 o
  -5   1   3      439.88      448.33      7.01 o
  -4   1   3     1486.69     1454.31     21.25 o
  -3   1   3     1010.48      998.05     17.80 o
  -2   1   3      555.63      537.55      7.99 o
  -1   1   3      210.16      210.06      3.62 o
   0   1   3     1256.19     1505.92     27.79 o
   1   1   3        0.17        1.13      0.25 o
   2   1   3      255.81      254.72      3.99 o
   3   1   3      888.03      919.88     13.56 o
   4   1   3       17.50       20.26      0.78 o
   5   1   3       65.18       99.20      3.93 o
   6   1   3      176.99      172.15      4.11 o
   7   1   3        2.66        2.63      1.00 o
   8   1   3       27.40       28.18      1.68 o
   9   1   3        6.20        6.83      1.19 o
  -9   2   3        0.17       -0.04      1.16 o
  -8   2   3       41.48       50.63      4.05 o
  -7   2   3       66.16       62.73      2.28 o
  -6   2   3      105.12      101.19      2.84 o
  -5   2   3        0.42        0.90      0.42 o
  -4   2   3     2095.95     2032.65     29.52 o
  -3   2   3        1.14        0.34      0.26 o
  -2   2   3       99.28       87.27      1.81 o
  -1   2   3      790.15      735.57     11.89 o
   0   2   3       61.98       78.88      1.58 o
   1   2   3       27.34       36.60      0.96 o
   2   2   3        3.72        1.94      0.31 o
   3   2   3       51.20       65.47      1.37 o
   4   2   3        0.04        0.03      0.55 o
   5   2   3       78.81       77.25      2.02 o
   6   2   3       29.90       26.61      1.70 o
   7   2   3        0.98       -0.23      0.68 o
   8   2   3       26.02       33.06      1.81 o
   9   2   3        1.87        1.74      1.07 o
  -9   3   3        8.06        6.05      1.46 o
  -8   3   3       52.46       67.83      2.98 o
  -7   3   3        2.43        3.27      1.09 o
  -6   3   3       16.94       16.50      1.72 o
  -5   3   3      304.08      331.06      6.00 o
  -4   3   3       72.62       74.38      1.97 o
  -3   3   3       60.21       53.81      1.42 o
  -2   3   3      114.44      109.16      2.20 o
  -1   3   3      492.24      441.68      7.36 o
   0   3   3     1380.98     1827.34     31.49 o
   1   3   3      270.82      294.37      5.03 o
   2   3   3     1200.34     1107.29     16.23 o
   3   3   3      100.35      108.50      2.02 o
   4   3   3      116.90      118.79      2.61 o
   5   3   3        0.10        0.62      0.60 o
   6   3   3       27.39       28.12      1.93 o
   7   3   3        1.78        1.38      0.81 o
   8   3   3       13.16       39.61      2.78 o
   9   3   3       32.28       35.88      2.34 o
  -9   4   3       14.09       14.53      1.84 o
  -8   4   3        6.14       24.62      1.71 o
  -7   4   3        0.00        0.29      0.82 o
  -6   4   3        3.71        2.06      0.88 o
  -5   4   3      137.03      132.54      3.37 o
  -4   4   3        1.82        1.83      0.60 o
  -3   4   3        2.04        4.44      0.93 o
  -2   4   3        6.81        8.13      0.61 o
  -1   4   3      171.94      182.66      3.03 o
   0   4   3        9.09       11.12      0.60 o
   1   4   3        1.85        1.95      0.34 o
   2   4   3      380.13      386.85      6.01 o
   3   4   3      355.63      339.34      6.00 o
   4   4   3        0.63        1.22      0.71 o
   5   4   3       54.04       48.30      1.64 o
   6   4   3       60.51       56.26      1.84 o
   7   4   3      172.72      166.41      4.25 o
   8   4   3       96.11      139.00      5.01 o
  -9   5   3        0.13        0.82      1.31 o
  -8   5   3        5.89       11.29      1.38 o
  -7   5   3        3.93        3.51      1.05 o
  -6   5   3       21.59       24.54      1.54 o
  -5   5   3        4.59      136.17     18.68 o
  -4   5   3      385.99      350.37      6.32 o
  -3   5   3       51.46       48.51      1.51 o
  -2   5   3      162.15      151.57      2.67 o
  -1   5   3      308.21      318.84      5.07 o
   0   5   3       74.44      103.02      2.85 o
   1   5   3      388.87      378.03      5.91 o
   2   5   3       13.25       10.79      0.70 o
   3   5   3      163.87      173.45      3.46 o
   4   5   3      223.82      221.20      4.86 o
   5   5   3      280.97      264.53      5.74 o
   6   5   3        4.23        4.31      0.90 o
   7   5   3      100.06       96.15      3.54 o
   8   5   3        3.90        7.00      3.49 o
  -8   6   3        0.00       -0.88      1.00 o
  -7   6   3       42.65       38.21      1.99 o
  -6   6   3       10.77        8.91      1.17 o
  -5   6   3        0.51        4.75      1.09 o
  -4   6   3        1.75        0.94      0.81 o
  -3   6   3       88.86      109.28      5.91 o
  -2   6   3      249.49      220.37      4.24 o
  -1   6   3       27.86       33.31      1.05 o
   0   6   3       24.07       32.83      1.17 o
   1   6   3      144.31      128.24      2.71 o
   2   6   3        5.57        4.98      0.75 o
   3   6   3      279.07      271.88      6.48 o
   4   6   3      195.78      182.35      4.27 o
   5   6   3      131.27      130.12      3.43 o
   6   6   3        2.05        2.07      1.15 o
   7   6   3        2.44        2.40      1.16 o
   8   6   3        0.74        0.65      1.22 o
  -8   7   3       39.93       42.52      2.30 o
  -7   7   3       11.76       12.94      1.45 o
  -6   7   3       25.59       21.95      1.58 o
  -5   7   3        4.49        4.27      1.06 o
  -4   7   3        1.81        1.97      0.88 o
  -3   7   3      120.63      123.55      2.85 o
  -2   7   3      342.95      310.71      5.77 o
  -1   7   3      284.25      259.94      5.56 o
   0   7   3       38.05       54.91      1.66 o
   1   7   3      116.09       96.97      2.34 o
   2   7   3       10.46        8.02      0.93 o
   4   7   3       31.00       32.60      1.61 o
   5   7   3      153.91      162.37      5.40 o
   6   7   3        4.49        6.76      1.36 o
   7   7   3       10.23       14.92      1.74 o
  -7   8   3        0.82       -1.30      0.95 o
  -6   8   3       20.89       17.71      1.55 o
  -5   8   3        0.05        0.24      0.88 o
  -4   8   3        2.49        3.04      0.93 o
  -3   8   3        0.73        4.87      1.42 o
  -2   8   3      161.94      149.84      3.78 o
  -1   8   3       94.28       88.44      2.67 o
   0   8   3        0.00        1.67      0.83 o
   1   8   3      846.71      759.61     12.79 o
   2   8   3        8.95       10.59      1.65 o
   3   8   3        4.14        4.76      0.91 o
   4   8   3        2.51        2.53      0.89 o
   5   8   3        0.22        1.16      0.98 o
   6   8   3       19.25       19.72      1.89 o
  -6   9   3       10.82       12.42      1.74 o
  -5   9   3       11.32       16.84      1.77 o
  -4   9   3       13.04       11.39      1.48 o
  -3   9   3        0.07      109.96      6.21 o
  -2   9   3       95.70       89.00      2.79 o
  -1   9   3       13.95       11.76      1.73 o
   0   9   3        0.58        1.57      0.85 o
   1   9   3       23.83       31.65      1.60 o
   2   9   3       13.31       12.17      1.54 o
   3   9   3        8.11        6.77      1.05 o
   4   9   3        5.96        8.85      2.14 o
   5   9   3        0.54        2.93      1.22 o
   6   9   3        6.37        7.41      1.61 o
  -5  10   3        0.94        2.95      1.29 o
  -4  10   3        3.36        1.02      1.58 o
  -3  10   3       23.37       24.64      1.88 o
  -2  10   3       30.68       29.72      1.73 o
  -1  10   3       19.14       18.19      1.54 o
   0  10   3       66.96       77.22      2.59 o
   1  10   3       23.31       21.82      1.71 o
   2  10   3        2.97        1.34      1.33 o
   3  10   3        2.70        3.00      1.53 o
   4  10   3        3.31        2.82      1.29 o
   5  10   3        6.57        9.64      1.67 o
  -4  11   3        4.05        3.90      1.35 o
  -3  11   3        7.00        7.01      1.42 o
  -2  11   3       13.66       10.76      1.49 o
  -1  11   3        0.23        0.87      0.89 o
   0  11   3       22.78       31.10      2.83 o
   1  11   3        6.94        6.39      2.01 o
   2  11   3        0.75        0.33      1.54 o
   3  11   3        1.21        1.79      1.71 o
  -1  12   3        2.59        4.85      1.97 o
   0  12   3        4.73        6.36      1.46 o
  -9   0   4        0.02       -1.24      2.37 o
  -8   0   4        0.94        0.67      2.39 o
  -7   0   4        9.92        9.00      2.66 o
  -6   0   4      164.26      142.48      3.94 o
  -5   0   4      680.34      685.91     24.86 o
  -4   0   4       13.43       13.66      0.96 o
  -3   0   4      333.68      322.96      7.15 o
  -2   0   4       21.38       20.75      1.18 o
  -1   0   4     1720.37     1497.28     30.63 o
   0   0   4      890.16      971.23     20.00 o
   1   0   4       27.02       27.67      1.05 o
   2   0   4        0.30        0.70      0.40 o
   3   0   4     2051.57     2099.72     43.06 o
   4   0   4      455.37      457.28     10.05 o
   5   0   4       28.50       47.22      2.51 o
   6   0   4        8.93        8.96      1.99 o
   7   0   4       22.08       21.09      1.96 o
   8   0   4       47.33       41.82      2.91 o
   9   0   4       27.82       30.79      2.68 o
  -9   1   4       25.18       20.61      2.85 o
  -8   1   4        1.98       15.43      2.27 o
  -7   1   4        0.32       -0.45      1.21 o
  -6   1   4       14.68       12.55      1.04 o
  -5   1   4       15.26       27.96      2.26 o
  -4   1   4     2880.71     2642.91     38.22 o
  -3   1   4      148.13      142.17      2.96 o
  -2   1   4       45.37       40.39      1.17 o
  -1   1   4      452.19      415.59      6.25 o
   0   1   4       11.18       12.39      0.51 o
   1   1   4      545.03      564.66      8.41 o
   2   1   4      160.49      150.42      2.56 o
   3   1   4      511.86      615.24     16.93 o
   4   1   4      104.76      108.64      2.13 o
   5   1   4        2.12        2.05      0.58 o
   6   1   4       70.35       73.23      2.37 o
   7   1   4        0.12        0.69      0.73 o
   8   1   4       21.31       27.76      1.80 o
   9   1   4        0.01       -0.43      0.94 o
  -9   2   4        1.04       -0.65      1.75 o
  -8   2   4       25.00       34.15      2.73 o
  -7   2   4      249.58      234.82      5.41 o
  -6   2   4      444.20      433.35      8.77 o
  -5   2   4       13.20       21.56      1.44 o
  -4   2   4     1353.62     1299.48     19.10 o
  -3   2   4       24.14       20.89      1.13 o
  -2   2   4        0.52       -0.06      0.32 o
  -1   2   4      130.90      109.30      1.89 o
   0   2   4     3058.95     4034.92     63.13 o
   1   2   4      199.24      196.63      3.50 o
   2   2   4      123.37      123.06      5.42 o
   3   2   4       85.83      116.47      8.33 o
   4   2   4       17.72       16.84      0.91 o
   5   2   4       28.70       35.10      1.37 o
   6   2   4       19.06       23.12      1.36 o
   7   2   4       49.11       49.24      2.00 o
   8   2   4        2.19        5.71      1.06 o
   9   2   4        1.35        2.28      1.02 o
  -9   3   4        2.56        2.15      1.32 o
  -8   3   4       60.15       75.16      3.19 o
  -7   3   4        2.30        0.00      0.85 o
  -6   3   4      540.84      475.73      9.57 o
  -5   3   4      197.20      188.21      3.79 o
  -4   3   4      416.87      378.61      6.67 o
  -3   3   4       26.16       47.75      1.88 o
  -2   3   4      447.65      416.68      7.07 o
  -1   3   4      119.00       95.27      1.73 o
   0   3   4      446.98      648.77     10.56 o
   1   3   4      655.67      655.94     10.73 o
   2   3   4     1652.30     1626.77     23.69 o
   3   3   4       80.91      108.40      5.26 o
   4   3   4       36.26       31.29      1.22 o
   5   3   4        3.77        4.48      0.72 o
   6   3   4       40.92       44.03      1.68 o
   7   3   4       94.46       98.66      3.88 o
   8   3   4        2.41       48.19      7.96 o
  -9   4   4        0.55        1.98      1.35 o
  -8   4   4        6.21       10.54      1.31 o
  -7   4   4        1.42        2.90      1.37 o
  -6   4   4       92.18       85.14      2.68 o
  -5   4   4      117.79      134.47      4.04 o
  -4   4   4       39.91       34.01      1.28 o
  -3   4   4        4.70        4.11      0.96 o
  -2   4   4       18.18       18.23      0.94 o
  -1   4   4       26.20       25.07      0.75 o
   0   4   4      613.30      800.16     12.99 o
   1   4   4      487.97      511.41      8.56 o
   2   4   4       28.99       32.35      0.95 o
   3   4   4        2.07        4.86      0.61 o
   4   4   4      107.45       99.33      2.69 o
   5   4   4       42.65       40.80      1.73 o
   6   4   4        9.44        7.20      1.00 o
   7   4   4       98.86      100.91      3.58 o
   8   4   4       33.71       39.76      5.01 o
  -8   5   4        0.66        0.78      1.07 o
  -7   5   4       12.27       13.98      1.59 o
  -6   5   4       57.78       53.84      2.14 o
  -5   5   4        9.67       45.62      2.79 o
  -4   5   4      102.90       88.85      2.24 o
  -3   5   4        3.25        1.58      1.14 o
  -2   5   4       30.11       29.25      1.12 o
  -1   5   4        1.16        1.62      0.38 o
   0   5   4       74.86       81.71      1.90 o
   1   5   4      110.42       97.64      2.17 o
   2   5   4        2.14        1.29      0.47 o
   3   5   4      423.35      384.10      7.67 o
   4   5   4      212.91      206.16      4.65 o
   5   5   4      248.62      232.26      5.24 o
   6   5   4       21.14       18.13      1.36 o
   7   5   4      123.88      115.50      3.40 o
   8   5   4       45.44       43.46      3.09 o
  -8   6   4       11.39       13.13      1.51 o
  -7   6   4       14.47       12.35      1.61 o
  -6   6   4        0.63        1.71      1.14 o
  -5   6   4       26.25       25.46      1.53 o
  -4   6   4       91.69       81.20      2.18 o
  -3   6   4      121.41      156.02     13.92 o
  -2   6   4      197.46      178.88      3.60 o
  -1   6   4       72.08       63.45      2.05 o
   0   6   4       16.33       25.25      1.50 o
   1   6   4      353.52      322.45      5.80 o
   2   6   4       42.91       40.60      1.62 o
   3   6   4      159.03      219.66      5.11 o
   4   6   4      318.22      308.35      6.54 o
   5   6   4      129.25      145.40      5.94 o
   6   6   4       29.09       28.09      1.64 o
   7   6   4        4.97        3.64      1.05 o
  -8   7   4        4.83        3.69      1.22 o
  -7   7   4        5.53        4.53      1.18 o
  -6   7   4       17.27       13.59      1.37 o
  -5   7   4       98.62      122.11      4.94 o
  -4   7   4       13.50       15.61      2.07 o
  -3   7   4      484.59      455.86      9.11 o
  -2   7   4       41.45       35.66      1.65 o
  -1   7   4      578.53      547.69     10.65 o
   0   7   4       20.79       29.56      1.83 o
   1   7   4       99.28       94.81      2.35 o
   2   7   4      303.42      285.36      6.08 o
   3   7   4       32.81       36.10      3.66 o
   4   7   4       26.62       26.50      1.52 o
   6   7   4        1.09       -0.52      0.82 o
   7   7   4        7.95        7.37      1.51 o
  -7   8   4        0.03       -0.03      1.24 o
  -6   8   4       14.93       14.45      1.76 o
  -5   8   4       51.20       48.42      2.48 o
  -4   8   4        1.17        1.53      1.02 o
  -3   8   4        0.03        0.29      0.79 o
  -2   8   4      111.56      105.42      3.04 o
  -1   8   4      659.67      614.57     11.96 o
   0   8   4       11.51       13.97      1.60 o
   1   8   4      389.21      355.62      6.55 o
   2   8   4       28.25       26.06      1.46 o
   3   8   4      106.13       99.94      2.92 o
   4   8   4        6.10        7.05      1.04 o
   5   8   4        0.19        3.68      1.23 o
   6   8   4       47.35       45.10      2.57 o
  -6   9   4        8.85        7.56      1.55 o
  -5   9   4        1.75        1.98      1.40 o
  -4   9   4        0.01        0.63      0.99 o
  -3   9   4        4.57        2.72      1.01 o
  -2   9   4       18.60       18.54      1.51 o
  -1   9   4        5.24        5.36      0.98 o
   0   9   4       25.87       35.30      2.92 o
   1   9   4       84.33       77.45      2.99 o
   2   9   4        4.11        1.64      0.82 o
   3   9   4        4.11        1.98      0.86 o
   4   9   4        0.02       -1.14      0.85 o
   5   9   4        2.27        1.74      1.24 o
  -5  10   4        0.11        2.24      1.22 o
  -4  10   4        0.92       -0.39      0.97 o
  -3  10   4        2.89        3.88      1.22 o
  -2  10   4       53.04       53.84      2.25 o
  -1  10   4       24.65       23.28      1.58 o
   0  10   4       48.21       55.90      2.22 o
   1  10   4       52.93       49.45      2.48 o
   2  10   4       10.48       10.86      1.45 o
   3  10   4        1.78        4.70      1.16 o
   4  10   4       20.18       24.80      2.06 o
  -3  11   4        1.66        4.02      1.35 o
  -2  11   4       24.97       22.18      1.89 o
  -1  11   4        0.08        0.19      0.89 o
   0  11   4       35.46       55.12      2.66 o
   1  11   4        0.11       -0.42      1.07 o
   2  11   4        8.70        9.39      1.45 o
   3  11   4        3.62        3.23      1.79 o
  -9   1   5        5.47        3.34      2.30 o
  -8   1   5        0.35       -0.35      1.50 o
  -7   1   5       31.22       28.80      1.99 o
  -6   1   5       11.95       12.87      1.01 o
  -5   1   5      151.49      173.07      3.54 o
  -4   1   5       26.85       29.61      0.97 o
  -3   1   5      470.55      570.29     19.64 o
  -2   1   5       26.29       20.27      1.24 o
  -1   1   5      406.96      378.02      5.77 o
   0   1   5      176.37      210.37      3.38 o
   1   1   5     1083.10     1051.47     15.43 o
   2   1   5      278.45      285.58      5.61 o
   3   1   5       23.05       16.68      1.55 o
   4   1   5      230.78      218.30      3.76 o
   5   1   5       13.37       21.72      5.55 o
   6   1   5      114.80      113.65      3.15 o
   7   1   5        5.73        4.78      1.00 o
   8   1   5       13.00       16.45      1.46 o
  -9   2   5        5.79        5.22      1.99 o
  -8   2   5       38.68       39.05      1.97 o
  -7   2   5        4.18        5.47      1.00 o
  -6   2   5      526.12      469.13      8.33 o
  -5   2   5       29.77       55.99      2.00 o
  -4   2   5       67.74       62.02      1.86 o
  -3   2   5      126.25      145.93      3.23 o
  -2   2   5      628.31      580.02      8.70 o
  -1   2   5      496.26      511.19      7.70 o
   0   2   5        8.70       17.71      0.72 o
   1   2   5     2075.75     2045.75     29.62 o
   2   2   5       52.77       61.90      1.68 o
   3   2   5       76.23       72.19      1.59 o
   4   2   5        1.08        0.15      0.49 o
   5   2   5       10.56       12.19      0.91 o
   6   2   5       10.06        9.68      1.09 o
   7   2   5      104.21       92.77      3.31 o
   8   2   5       27.42       23.55      1.87 o
  -9   3   5       21.76       27.28      4.41 o
  -8   3   5       60.39       60.22      2.48 o
  -7   3   5       70.98       69.32      3.45 o
  -6   3   5      303.15      282.94      6.22 o
  -5   3   5       22.79       18.63      1.15 o
  -4   3   5       14.18       15.48      0.97 o
  -3   3   5      210.87      193.62      3.72 o
  -2   3   5      553.44      542.15      9.10 o
  -1   3   5        6.70        9.03      0.53 o
   0   3   5      146.75      219.71      3.97 o
   1   3   5       38.15       37.99      1.13 o
   2   3   5       33.21       29.98      0.90 o
   3   3   5        0.01        0.10      0.44 o
   4   3   5       11.96       12.76      1.00 o
   5   3   5       86.04       90.44      2.63 o
   6   3   5      192.80      171.48      4.88 o
   7   3   5      137.37      135.28      4.29 o
   8   3   5      107.29      106.09      3.82 o
  -9   4   5        3.93        3.52      1.44 o
  -8   4   5       17.35       22.31      1.70 o
  -7   4   5        0.00        0.19      0.88 o
  -6   4   5       11.02       13.48      1.29 o
  -5   4   5        1.92        9.80      2.32 o
  -4   4   5       10.88        7.49      0.80 o
  -3   4   5       14.01       12.53      0.83 o
  -2   4   5       15.91       15.09      0.81 o
  -1   4   5      149.85      144.11      2.52 o
   0   4   5        3.47        7.57      0.71 o
   1   4   5       37.69       30.78      1.09 o
   2   4   5       51.33       55.75      1.53 o
   3   4   5       23.93       27.24      1.30 o
   4   4   5       70.25       65.18      2.13 o
   5   4   5       26.68       28.78      1.52 o
   6   4   5       54.74       54.76      2.16 o
   7   4   5       42.68       43.98      2.33 o
   8   4   5       83.14       85.20      3.46 o
  -8   5   5        3.52       12.55      1.43 o
  -7   5   5       14.97       16.23      1.45 o
  -6   5   5       18.64       18.43      1.41 o
  -5   5   5        0.04      106.98      5.99 o
  -4   5   5       13.68       12.56      1.20 o
  -3   5   5        5.81        8.77      1.30 o
  -2   5   5      166.43      149.81      3.08 o
  -1   5   5        3.74        2.75      0.66 o
   0   5   5      113.94      150.29      3.78 o
   1   5   5       81.98       72.62      1.83 o
   2   5   5       77.06       71.57      3.03 o
   3   5   5       93.40       92.52      2.61 o
   4   5   5        0.38        0.08      0.68 o
   5   5   5      132.10      138.48      3.64 o
   6   5   5       30.42       32.97      1.75 o
   7   5   5       26.94       22.80      2.08 o
  -8   6   5        0.87        2.33      1.15 o
  -7   6   5        1.93        3.14      1.09 o
  -6   6   5       46.73       44.71      2.08 o
  -5   6   5       34.01       54.91      5.10 o
  -4   6   5        2.87        2.48      0.88 o
  -3   6   5      324.76      346.34      9.52 o
  -2   6   5        0.01       -0.25      0.67 o
  -1   6   5        2.11        3.50      0.79 o
   0   6   5        1.41        2.48      0.59 o
   1   6   5      171.88      160.63      3.33 o
   2   6   5      269.10      253.46      5.48 o
   3   6   5      829.24      817.59     15.42 o
   4   6   5       14.16       13.00      1.16 o
   5   6   5       23.70       86.30      7.36 o
   6   6   5        8.00        8.65      1.16 o
   7   6   5        0.78       -0.08      0.91 o
  -7   7   5        1.04        0.32      1.25 o
  -6   7   5        3.44        4.33      1.26 o
  -5   7   5       67.84      105.73      4.69 o
  -4   7   5      439.66      399.84     10.20 o
  -3   7   5      226.31      221.26      5.08 o
  -2   7   5        0.00        0.36      1.15 o
  -1   7   5      425.62      385.55      7.98 o
   0   7   5        0.22       -0.13      0.75 o
   1   7   5      186.49      183.07      4.00 o
   2   7   5      365.71      342.69      7.14 o
   4   7   5       74.43       67.16      2.37 o
   5   7   5        7.96       12.07      1.24 o
   6   7   5        4.81        3.34      1.04 o
  -7   8   5        9.22       10.18      1.71 o
  -6   8   5        0.21       -0.62      1.14 o
  -5   8   5       12.46       11.51      1.51 o
  -4   8   5       26.39       25.23      1.89 o
  -3   8   5        0.10        6.10      1.63 o
  -2   8   5        0.01        0.19      0.79 o
  -1   8   5      209.35      194.67      4.65 o
   0   8   5        0.90        0.53      0.80 o
   1   8   5        0.02       -0.12      0.94 o
   2   8   5        4.85        6.31      0.97 o
   3   8   5       22.40       20.39      1.41 o
   4   8   5        6.03        5.91      1.06 o
   5   8   5       28.29       29.03      1.76 o
   6   8   5       48.12       45.62      3.19 o
  -6   9   5        2.34        4.31      1.42 o
  -5   9   5        6.55       10.40      1.55 o
  -4   9   5       19.27       17.24      1.71 o
  -3   9   5        0.09        0.61      0.98 o
  -2   9   5        0.64       -0.34      0.91 o
  -1   9   5       38.54       33.21      1.78 o
   0   9   5        8.49       14.79      2.25 o
   1   9   5        5.10        3.44      1.67 o
   2   9   5        1.75        1.07      0.93 o
   3   9   5        9.23       12.13      1.82 o
   4   9   5        0.17       -0.73      0.84 o
   5   9   5        0.06        0.62      0.94 o
  -5  10   5        0.42        0.55      1.20 o
  -4  10   5        0.08       -0.94      0.99 o
  -3  10   5       38.01       32.41      2.18 o
  -2  10   5        0.07       -0.43      0.87 o
  -1  10   5        2.60        1.86      0.95 o
   0  10   5        0.03        0.28      0.99 o
   1  10   5       10.65       10.56      1.48 o
   2  10   5       14.89       16.36      1.71 o
   3  10   5        9.11       10.63      1.68 o
   4  10   5       19.70       25.01      2.35 o
  -3  11   5       10.27       13.24      1.69 o
  -2  11   5       15.61       11.94      1.63 o
  -1  11   5       20.37       21.11      1.62 o
   0  11   5        0.00        1.02      1.07 o
   1  11   5       10.10       11.30      1.85 o
   2  11   5       23.47       26.90      2.11 o
  -9   0   6        9.71       10.24      3.25 o
  -8   0   6        1.40       -1.24      2.26 o
  -7   0   6       44.28       39.04      2.70 o
  -6   0   6      192.08      191.68      6.45 o
  -5   0   6       75.41       75.74      2.52 o
  -4   0   6       65.93       68.37      2.24 o
  -3   0   6      335.13      295.71      6.73 o
  -2   0   6       92.24       80.59      2.28 o
  -1   0   6        8.12       10.56      0.80 o
   0   0   6       67.93       91.06      3.10 o
   1   0   6       19.70       22.01      1.07 o
   2   0   6        1.16       -0.02      0.49 o
   3   0   6      502.07      450.88      9.99 o
   4   0   6      374.38      350.60      8.06 o
   5   0   6        0.03        2.04      1.04 o
   6   0   6        2.73        4.38      2.02 o
   7   0   6      101.97       95.37      4.38 o
   8   0   6       36.44       34.82      2.78 o
  -9   1   6       12.67       10.82      2.39 o
  -8   1   6        3.67       17.73      2.42 o
  -7   1   6       72.20       77.72      3.28 o
  -6   1   6       31.86       24.15      1.28 o
  -5   1   6        0.26        0.38      0.60 o
  -4   1   6      135.24      130.33      2.82 o
  -3   1   6       10.25       14.15      0.67 o
  -2   1   6      767.65      717.88     10.72 o
  -1   1   6       49.40       48.58      1.15 o
   0   1   6       17.47       24.33      0.78 o
   1   1   6      168.84      172.66      2.95 o
   2   1   6      138.33      152.56      2.99 o
   3   1   6        8.33       12.12      1.23 o
   4   1   6       99.11       94.84      2.30 o
   5   1   6       63.99       66.40      2.17 o
   6   1   6      139.27      129.37      3.48 o
   7   1   6        4.08        3.86      1.06 o
   8   1   6        1.55        4.48      1.21 o
  -9   2   6       27.99       25.91      3.02 o
  -8   2   6       12.36       26.67      4.04 o
  -7   2   6        0.00       -0.51      0.81 o
  -6   2   6      133.47      110.34      2.76 o
  -5   2   6       19.52       30.99      3.27 o
  -4   2   6       91.00       98.12      2.32 o
  -3   2   6        5.46        4.34      2.37 o
  -2   2   6      703.23      679.83     10.20 o
  -1   2   6        7.99       12.37      0.74 o
   0   2   6      455.55      607.98      9.14 o
   1   2   6      877.17      910.13     13.49 o
   2   2   6       81.12       83.68      1.74 o
   3   2   6       18.78       20.68      1.11 o
   4   2   6       72.97       66.84      2.11 o
   5   2   6      350.49      356.50      7.36 o
   6   2   6       52.93       47.44      2.23 o
   7   2   6       56.02       58.16      2.62 o
   8   2   6        0.55        1.74      1.01 o
  -9   3   6        4.18        2.30      4.97 o
  -8   3   6      124.02      100.03      3.24 o
  -7   3   6       27.79       23.21      1.58 o
  -6   3   6      293.31      258.23      5.11 o
  -5   3   6       10.45       10.37      0.95 o
  -4   3   6       41.43       39.51      1.45 o
  -3   3   6        0.23        0.20      0.71 o
  -2   3   6        9.15       12.86      0.77 o
  -1   3   6      946.62      961.79     14.23 o
   0   3   6      539.07      725.81     13.41 o
   1   3   6       51.79       39.21      1.22 o
   2   3   6       84.64       75.79      1.87 o
   3   3   6       25.77       56.61      4.17 o
   4   3   6       98.79       86.90      2.51 o
   5   3   6      284.53      278.08      6.05 o
   6   3   6       31.88       30.87      1.91 o
   7   3   6        4.50        5.62      1.19 o
   8   3   6       14.97       17.75      2.46 o
  -8   4   6      169.31      176.65      4.70 o
  -7   4   6        0.65        1.37      0.98 o
  -6   4   6        5.54        5.65      1.06 o
  -5   4   6       12.47       15.83      1.66 o
  -4   4   6        9.09        8.23      0.88 o
  -3   4   6       22.33       25.94      1.62 o
  -2   4   6        2.96        3.16      0.66 o
  -1   4   6       51.95       44.34      1.74 o
   0   4   6       28.09       39.93      1.24 o
   1   4   6       19.77       16.19      0.85 o
   2   4   6       52.52       51.00      1.52 o
   3   4   6        9.61       11.44      0.99 o
   4   4   6       10.28       13.48      1.48 o
   5   4   6      321.61      291.36      6.33 o
   6   4   6      207.26      201.45      4.89 o
   7   4   6       62.89       58.08      2.74 o
  -8   5   6        5.17        6.93      1.32 o
  -7   5   6        0.02       -1.37      0.91 o
  -6   5   6        0.70        1.03      1.10 o
  -5   5   6       14.44       74.21     14.51 o
  -4   5   6        1.51        1.95      0.82 o
  -3   5   6       42.03       56.49      3.74 o
  -2   5   6      107.06       95.89      2.91 o
  -1   5   6      107.04       96.00      2.62 o
   0   5   6        0.43       -0.18      0.45 o
   1   5   6       63.03       59.85      1.68 o
   2   5   6        9.87        9.19      1.08 o
   3   5   6       20.90       24.38      2.42 o
   4   5   6       13.55       14.22      1.18 o
   5   5   6        0.06        6.10      2.15 o
   6   5   6       20.68       21.75      2.03 o
   7   5   6        9.35        7.43      1.39 o
  -8   6   6        0.02        1.84      1.14 o
  -7   6   6        0.68       -0.12      1.44 o
  -6   6   6      118.84      105.82      3.75 o
  -5   6   6       85.64      113.80      3.81 o
  -4   6   6       63.99       53.04      2.27 o
  -3   6   6      265.26      319.84     19.24 o
  -2   6   6        1.01        3.26      0.87 o
  -1   6   6        3.98        3.44      0.84 o
   0   6   6        8.97        9.43      0.96 o
   1   6   6      423.74      387.83      6.94 o
   2   6   6      237.64      234.14      5.20 o
   3   6   6      326.18      313.62      6.70 o
   4   6   6      160.60      142.16      4.79 o
   5   6   6       40.88       60.52      4.03 o
   6   6   6       19.56       21.91      1.57 o
   7   6   6        0.39        2.88      1.20 o
  -7   7   6        5.77        6.06      1.49 o
  -6   7   6        0.20       -0.02      1.46 o
  -5   7   6      145.81      132.71      4.32 o
  -4   7   6       10.53       10.63      1.22 o
  -3   7   6      368.74      337.65      7.17 o
  -2   7   6        2.37        2.12      0.93 o
  -1   7   6      363.92      340.97      7.17 o
   0   7   6      420.25      555.54     11.46 o
   1   7   6      148.67      150.64      3.84 o
   2   7   6      163.83      146.46      3.74 o
   3   7   6       70.17       88.94      5.53 o
   4   7   6       10.18        9.19      1.10 o
   5   7   6        0.02        1.60      0.90 o
   6   7   6       20.00       25.39      1.73 o
  -6   8   6        1.54        0.06      1.52 o
  -5   8   6       25.44       19.74      2.33 o
  -4   8   6        2.10        1.19      1.01 o
  -3   8   6       13.26       16.04      1.35 o
  -2   8   6       53.40       45.91      2.01 o
  -1   8   6       30.92       31.24      1.68 o
   0   8   6       27.68       34.54      1.74 o
   1   8   6        1.63        0.91      0.96 o
   2   8   6        0.10       -0.02      0.94 o
   3   8   6        2.98        2.68      1.14 o
   4   8   6       96.13       85.61      2.88 o
   5   8   6       15.28       13.11      2.47 o
  -5   9   6        0.17       -0.65      1.04 o
  -4   9   6        6.67        7.93      1.64 o
  -3   9   6       21.22       22.55      1.63 o
  -2   9   6       34.61       34.79      1.89 o
  -1   9   6       21.30       20.32      1.72 o
   0   9   6        0.73        1.83      0.83 o
   1   9   6       39.57       35.52      2.15 o
   2   9   6        1.36        0.23      1.05 o
   3   9   6        0.32        1.31      1.02 o
   4   9   6        3.68        3.27      1.03 o
  -4  10   6        2.15        2.66      1.20 o
  -3  10   6       10.15       11.42      1.55 o
  -2  10   6        9.45        9.97      1.33 o
  -1  10   6        0.99        1.11      0.93 o
   0  10   6        1.67        1.40      1.69 o
   1  10   6       18.38       15.01      1.71 o
   2  10   6        0.74        0.82      1.09 o
   3  10   6        0.51        0.16      1.15 o
  -2  11   6        0.09        1.33      1.06 o
  -1  11   6        0.86        0.59      0.93 o
   0  11   6        0.64        0.02      1.09 o
   1  11   6       16.44       14.69      1.78 o
  -9   1   7        7.12        3.52      2.04 o
  -8   1   7       12.40       18.97      2.84 o
  -7   1   7        3.86        3.09      1.04 o
  -6   1   7        7.83        9.27      1.18 o
  -5   1   7       85.57       79.78      2.16 o
  -4   1   7       76.12       76.76      2.03 o
  -3   1   7      247.16      219.18      3.72 o
  -2   1   7       30.28       33.19      1.72 o
  -1   1   7        7.31       12.49      0.62 o
   0   1   7      227.80      286.18      4.61 o
   1   1   7      180.29      154.80      2.77 o
   2   1   7       30.53       26.00      0.95 o
   3   1   7      234.19      203.50      3.61 o
   4   1   7        0.91        1.59      0.69 o
   5   1   7        3.42        7.19      1.11 o
   6   1   7        2.83        3.63      1.00 o
   7   1   7       37.16       31.04      2.02 o
  -9   2   7        7.01        6.32      2.15 o
  -8   2   7       15.20       11.81      1.73 o
  -7   2   7       26.06       28.45      2.71 o
  -6   2   7       14.27       13.82      1.08 o
  -5   2   7        8.75       10.45      1.18 o
  -4   2   7      277.81      271.46      5.11 o
  -3   2   7       17.87       27.60      1.15 o
  -2   2   7        8.08        2.63      0.43 o
  -1   2   7     1183.29     1078.98     15.95 o
   0   2   7      199.55      274.30      4.45 o
   1   2   7        0.34        0.63      0.43 o
   2   2   7       40.84       43.41      2.29 o
   3   2   7       68.38       71.77      1.93 o
   4   2   7      428.82      407.15      8.23 o
   5   2   7      429.28      397.81      8.16 o
   6   2   7        3.93        6.81      1.15 o
   7   2   7       14.92       12.78      1.50 o
  -8   3   7      161.11      132.80      4.67 o
  -7   3   7        0.79        1.06      0.94 o
  -6   3   7        5.32        5.84      1.09 o
  -5   3   7       10.34       45.61      3.98 o
  -4   3   7       15.41       15.57      1.03 o
  -3   3   7      100.06       89.96      3.68 o
  -2   3   7       21.48       24.31      2.18 o
  -1   3   7      543.77      513.33      8.69 o
   0   3   7       29.71       52.94      1.82 o
   1   3   7        0.57        0.83      0.48 o
   2   3   7      138.97      118.43      2.62 o
   3   3   7      179.61      257.76     12.11 o
   4   3   7      325.93      298.76      6.39 o
   5   3   7       21.73       27.04      2.22 o
   6   3   7      280.18      252.66      6.78 o
   7   3   7       18.34       21.90      1.84 o
  -8   4   7       23.63       31.02      2.23 o
  -7   4   7        8.63       11.61      1.31 o
  -6   4   7        2.93        2.50      0.96 o
  -5   4   7       20.32       25.05      1.71 o
  -4   4   7        0.22        0.50      0.84 o
  -3   4   7        3.47        6.49      0.87 o
  -2   4   7       22.22       28.72      1.36 o
  -1   4   7        0.03       -0.03      0.58 o
   0   4   7       72.97       92.99      2.88 o
   1   4   7       49.78       52.37      1.56 o
   2   4   7       12.66       12.93      0.87 o
   3   4   7       21.01       30.02      2.34 o
   4   4   7        0.81        0.50      0.73 o
   5   4   7       21.58       31.35      1.70 o
   6   4   7        4.22        3.68      1.10 o
   7   4   7        1.99        3.07      1.13 o
  -8   5   7       13.16       28.94      1.90 o
  -7   5   7        9.81       13.45      1.65 o
  -6   5   7       21.37       18.69      1.73 o
  -5   5   7       87.55      107.51      8.09 o
  -4   5   7       36.33       32.41      1.77 o
  -3   5   7        6.62        8.89      1.19 o
  -2   5   7       67.15       62.79      2.09 o
  -1   5   7       44.09       41.34      1.67 o
   0   5   7        2.54        3.76      0.80 o
   1   5   7        4.51        3.32      0.80 o
   2   5   7       38.36       29.18      1.44 o
   3   5   7        5.63        7.58      0.96 o
   4   5   7        0.72        0.25      0.75 o
   5   5   7        4.75        6.11      1.66 o
   6   5   7        0.50        0.91      0.87 o
   7   5   7        2.37        2.76      1.19 o
  -7   6   7        2.28        2.83      1.86 o
  -6   6   7       51.29       48.70      2.53 o
  -5   6   7      205.88      199.56      5.68 o
  -4   6   7        4.30        4.42      1.06 o
  -3   6   7       74.26       95.32      6.64 o
  -2   6   7        0.04        1.25      0.78 o
  -1   6   7        0.57        1.17      0.78 o
   0   6   7       25.67       32.01      1.87 o
   1   6   7      512.83      447.25      9.01 o
   2   6   7       84.99       67.63      2.77 o
   3   6   7        7.58       33.30      2.96 o
   4   6   7        2.99        4.68      0.98 o
   5   6   7        6.01        6.67      1.10 o
   6   6   7       40.37       49.79      2.28 o
  -7   7   7        9.86        5.97      1.49 o
  -6   7   7       79.54       63.95      3.40 o
  -5   7   7        3.11        4.86      1.29 o
  -4   7   7        0.60        0.61      0.93 o
  -3   7   7      134.54      140.74      4.55 o
  -2   7   7        1.20        1.03      0.82 o
  -1   7   7      191.00      174.71      4.31 o
   0   7   7      337.77      455.19     10.07 o
   1   7   7      339.48      301.27      7.70 o
   2   7   7      113.11       96.41      3.47 o
   3   7   7        3.41        6.50      2.80 o
   4   7   7       46.56       38.89      1.96 o
   5   7   7        8.77        7.93      1.23 o
  -6   8   7        1.38        1.48      1.21 o
  -5   8   7        4.09        5.39      1.28 o
  -4   8   7        0.05        0.77      1.03 o
  -3   8   7        0.29        0.05      0.89 o
  -2   8   7       33.92       36.44      1.87 o
  -1   8   7       45.39       42.29      1.95 o
   0   8   7      132.64      164.36      4.22 o
   1   8   7        3.74        3.09      1.13 o
   2   8   7       11.54       18.16      1.72 o
   3   8   7       19.64       21.01      1.81 o
   4   8   7       54.23       52.52      2.32 o
   5   8   7        2.13        2.14      1.09 o
  -5   9   7        8.08        7.82      1.58 o
  -4   9   7        2.81        2.30      1.19 o
  -3   9   7       26.95       23.02      1.66 o
  -2   9   7        1.35       -0.46      1.04 o
  -1   9   7        1.42       -0.24      0.85 o
   0   9   7        1.73        2.79      1.09 o
   1   9   7        8.14       10.10      1.48 o
   2   9   7        0.22        0.44      0.97 o
   3   9   7        0.05       -0.88      0.97 o
   4   9   7        2.68        1.35      1.23 o
  -3  10   7        0.66        0.70      1.02 o
  -2  10   7        0.36       -0.33      1.23 o
  -1  10   7        0.12        1.87      1.01 o
   0  10   7       12.31       18.80      1.80 o
   1  10   7        1.69        1.07      1.20 o
   2  10   7       12.17       16.81      1.92 o
  -8   0   8        5.01        3.23      2.77 o
  -7   0   8        2.81        0.34      1.80 o
  -6   0   8      303.65      301.82      9.44 o
  -5   0   8        0.38        1.49      1.72 o
  -4   0   8      130.39      119.77      4.54 o
  -3   0   8        0.29        0.40      0.63 o
  -2   0   8       16.39       12.15      0.98 o
  -1   0   8        0.20        1.17      0.60 o
   0   0   8       85.11      100.45      2.86 o
   1   0   8       21.68       21.05      1.47 o
   2   0   8      369.84      360.44      8.30 o
   3   0   8      163.93      150.43      4.13 o
   4   0   8       82.69       78.30      4.78 o
   5   0   8      204.83      196.68      9.30 o
   6   0   8       19.63       17.15      2.63 o
   7   0   8       21.56       23.90      3.14 o
  -8   1   8        0.18        7.39      1.53 o
  -7   1   8        8.84        7.60      1.25 o
  -6   1   8       10.94       13.08      1.30 o
  -5   1   8       38.93       60.06      2.27 o
  -4   1   8      333.37      316.71      5.86 o
  -3   1   8       14.63       52.09      3.68 o
  -2   1   8       16.60       15.23      0.74 o
  -1   1   8       97.54       90.81      2.03 o
   0   1   8        0.44        0.16      0.39 o
   1   1   8      271.11      251.50      4.67 o
   2   1   8      264.85      254.29      4.79 o
   3   1   8      401.21      383.67      6.87 o
   4   1   8        9.15        7.62      0.96 o
   5   1   8        6.48        8.26      1.22 o
   6   1   8        2.16        0.79      0.87 o
   7   1   8       11.14       10.70      2.26 o
  -8   2   8        0.40        9.24      1.75 o
  -7   2   8        0.74        0.12      1.58 o
  -6   2   8        4.94        6.53      1.72 o
  -5   2   8        1.14      139.33      5.30 o
  -4   2   8        3.97        3.25      0.91 o
  -3   2   8        8.03       14.63      2.65 o
  -2   2   8      361.40      339.62      6.09 o
  -1   2   8      207.89      195.88      3.77 o
   0   2   8       11.99       10.91      0.82 o
   1   2   8        9.97        9.42      0.76 o
   2   2   8      297.06      264.32      4.97 o
   3   2   8      549.88      537.36     10.48 o
   4   2   8      476.97      432.40      8.76 o
   5   2   8      140.12      132.25      4.12 o
   6   2   8        0.00        0.23      0.87 o
   7   2   8        0.03        0.64      0.94 o
  -8   3   8       49.52       80.20      3.55 o
  -7   3   8        2.57        1.84      1.32 o
  -6   3   8        0.44        0.47      0.81 o
  -5   3   8       22.53      123.97      7.16 o
  -4   3   8       12.25       12.53      1.15 o
  -3   3   8      290.06      286.65      8.51 o
  -2   3   8        0.36        1.39      0.85 o
  -1   3   8        5.42        5.83      0.82 o
   0   3   8       40.02       57.73      1.64 o
   1   3   8       76.97       69.32      1.87 o
   2   3   8        3.92        3.30      1.13 o
   3   3   8      259.49      291.78      8.48 o
   4   3   8       55.74       62.76      2.26 o
   5   3   8      123.25      124.76      3.49 o
   6   3   8       11.95        7.98      1.33 o
   7   3   8        6.74        8.35      1.43 o
  -8   4   8        6.65       36.40      3.19 o
  -7   4   8       62.26       55.24      2.70 o
  -6   4   8       11.50       11.55      1.49 o
  -5   4   8        4.19       63.22      4.14 o
  -4   4   8        8.72       13.22      1.20 o
  -3   4   8       24.68       33.08      1.57 o
  -2   4   8        0.57        0.48      0.64 o
  -1   4   8        1.43        1.59      0.68 o
   0   4   8       29.31       45.60      1.75 o
   1   4   8        0.65        0.57      0.56 o
   2   4   8        0.97        2.65      1.13 o
   3   4   8       22.93       29.09      1.50 o
   4   4   8      203.19      183.76      4.52 o
   5   4   8        3.72        4.69      0.96 o
   6   4   8       35.58       41.10      2.38 o
  -7   5   8       46.67       49.60      2.70 o
  -6   5   8        2.36        2.92      1.14 o
  -5   5   8      101.22       90.44      2.83 o
  -4   5   8       31.47       29.05      1.59 o
  -3   5   8        6.51        8.81      1.04 o
  -2   5   8        4.30        2.74      0.85 o
  -1   5   8        1.40       -0.48      0.67 o
   0   5   8        0.51       -0.62      0.66 o
   1   5   8       35.11       33.67      1.37 o
   2   5   8        7.80        5.56      1.42 o
   3   5   8      161.19      130.72      3.51 o
   4   5   8        0.21        0.63      0.80 o
   5   5   8        5.92        7.87      1.15 o
   6   5   8        6.68        6.97      1.35 o
  -7   6   8       31.54       35.19      3.35 o
  -6   6   8        8.81        6.57      1.40 o
  -5   6   8      107.58      105.60      3.19 o
  -4   6   8        0.06       -0.18      0.87 o
  -3   6   8       94.87       94.77      4.65 o
  -2   6   8       47.15       37.79      1.75 o
  -1   6   8      132.46      114.03      3.18 o
   0   6   8        0.50        0.49      0.80 o
   1   6   8        3.51        7.17      1.04 o
   2   6   8      252.53      216.40      5.07 o
   3   6   8        1.69        1.90      0.87 o
   4   6   8       10.45        9.10      1.16 o
   5   6   8        4.82        5.40      1.08 o
  -6   7   8        1.29        1.98      1.20 o
  -5   7   8       12.67       12.66      1.59 o
  -4   7   8        2.25        1.56      1.13 o
  -3   7   8       53.49       50.63      2.14 o
  -2   7   8      103.98      100.12      3.08 o
  -1   7   8      157.84      151.23      4.72 o
   0   7   8      100.94      120.42      3.88 o
   1   7   8       83.82       76.72      3.08 o
   2   7   8        3.48        0.67      1.34 o
   3   7   8       21.29       22.95      1.51 o
   4   7   8       38.25       42.03      2.07 o
   5   7   8        2.02        1.61      1.08 o
  -5   8   8       10.15       14.73      2.03 o
  -4   8   8       53.37       46.21      2.18 o
  -3   8   8       24.07       25.47      1.70 o
  -2   8   8      106.82       94.46      3.03 o
  -1   8   8      161.29      147.78      4.02 o
   0   8   8        2.35        4.04      0.99 o
   1   8   8       29.42       25.25      1.94 o
   2   8   8       45.44       43.96      2.54 o
   4   8   8       36.64       39.46      2.57 o
  -4   9   8        0.35        1.33      1.24 o
  -3   9   8        1.77        2.32      1.11 o
  -2   9   8       27.09       27.06      1.78 o
  -1   9   8        5.98        6.09      1.16 o
   0   9   8        0.78        0.32      1.00 o
   1   9   8        1.03       -0.52      1.05 o
   2   9   8        0.14        0.68      1.10 o
   3   9   8        0.46       -0.38      1.09 o
  -2  10   8        0.10        0.03      0.96 o
  -1  10   8       46.82       45.87      2.26 o
   0  10   8        1.46        3.43      1.24 o
   1  10   8       11.80       13.34      1.75 o
  -8   1   9        4.71        5.09      1.57 o
  -7   1   9        8.36        7.71      1.66 o
  -6   1   9       51.83       47.93      2.12 o
  -5   1   9       22.74       19.97      1.47 o
  -4   1   9        3.43        5.89      1.04 o
  -3   1   9       38.27      154.70      5.33 o
  -2   1   9        6.37       11.04      1.27 o
  -1   1   9        4.01        5.84      0.83 o
   0   1   9        6.00        7.98      0.73 o
   1   1   9      542.51      498.94      8.62 o
   2   1   9      368.19      326.94      6.03 o
   3   1   9       31.49       44.82      1.89 o
   4   1   9        0.15       -0.15      0.83 o
   5   1   9        6.21        5.36      1.83 o
   6   1   9        0.26       -0.52      1.03 o
  -8   2   9        1.68        2.94      1.93 o
  -7   2   9        0.07        0.49      1.09 o
  -6   2   9       27.79       28.84      2.41 o
  -5   2   9       27.08      169.49      7.50 o
  -4   2   9       11.80        8.67      1.04 o
  -3   2   9        9.19       57.52      4.19 o
  -2   2   9       63.89       60.48      4.69 o
  -1   2   9       79.38       70.86      2.17 o
   0   2   9       28.93       31.43      1.23 o
   1   2   9       68.81       60.33      2.38 o
   2   2   9      500.66      481.89      8.47 o
   3   2   9      306.12      271.82      5.94 o
   4   2   9       58.92       58.45      2.20 o
   5   2   9        2.36        4.60      1.27 o
   6   2   9       22.17       21.82      1.80 o
  -8   3   9        5.17       13.12      2.32 o
  -7   3   9        0.03        0.27      1.42 o
  -6   3   9        0.02        0.03      1.10 o
  -5   3   9       15.54       19.18      1.54 o
  -4   3   9       26.05       23.51      1.65 o
  -3   3   9      261.68      267.11      7.67 o
  -2   3   9       70.90       74.02      2.30 o
  -1   3   9        1.23        1.23      0.74 o
   0   3   9       42.98       53.01      1.91 o
   1   3   9       62.74       52.21      1.66 o
   2   3   9      123.36      108.85      2.64 o
   3   3   9       92.68       79.05      2.57 o
   4   3   9       21.26       17.55      1.65 o
   5   3   9       32.08       27.51      1.89 o
   6   3   9       23.19       27.86      2.02 o
  -7   4   9        2.08        1.56      1.64 o
  -6   4   9        0.00       -0.19      1.01 o
  -5   4   9       55.63       46.46      1.97 o
  -4   4   9       37.26       37.44      1.86 o
  -3   4   9       50.64       48.73      1.94 o
  -2   4   9        3.41        2.41      0.90 o
  -1   4   9       12.30       10.19      1.05 o
   0   4   9       11.60       11.32      1.05 o
   1   4   9       60.15       55.35      1.75 o
   2   4   9        3.92        2.83      0.81 o
   3   4   9       45.07       42.38      1.88 o
   4   4   9       29.85       30.85      1.74 o
   5   4   9        0.03        2.81      0.91 o
   6   4   9        0.94        0.82      1.01 o
  -7   5   9      103.39       93.77      4.80 o
  -6   5   9        0.41        0.70      1.09 o
  -5   5   9       34.70       32.22      1.82 o
  -4   5   9        2.91        2.17      0.98 o
  -3   5   9        2.12       11.45      2.07 o
  -2   5   9       14.71       12.86      1.16 o
  -1   5   9        0.29       -0.68      0.68 o
   0   5   9      142.36      169.37      4.45 o
   1   5   9        8.60        4.99      0.95 o
   2   5   9       47.11       44.38      1.87 o
   3   5   9       25.03       26.95      1.58 o
   4   5   9        3.85        3.86      0.94 o
   5   5   9        0.03        0.19      0.88 o
  -6   6   9        0.79        1.93      1.20 o
  -5   6   9       27.35       28.32      1.78 o
  -4   6   9        0.00        0.51      0.90 o
  -3   6   9       13.02       11.13      1.22 o
  -2   6   9        3.93        3.89      1.15 o
  -1   6   9       41.84       39.68      1.89 o
   0   6   9       78.23       99.31      2.99 o
   1   6   9        1.20        1.35      1.39 o
   2   6   9       42.58       37.75      2.28 o
   3   6   9        1.54        5.45      1.34 o
   4   6   9       11.75       14.69      1.41 o
   5   6   9        2.34        3.29      1.07 o
  -6   7   9        1.04        0.75      1.14 o
  -5   7   9        2.59        3.50      1.34 o
  -4   7   9        0.17        0.55      0.95 o
  -3   7   9       53.63       46.00      2.15 o
  -2   7   9       22.27       26.35      1.70 o
  -1   7   9      289.95      251.66      5.85 o
   0   7   9       15.78       19.06      1.46 o
   1   7   9       51.86       47.37      2.55 o
   2   7   9       21.50       20.72      1.85 o
   3   7   9        0.48        1.95      1.08 o
   4   7   9       23.79       28.16      1.93 o
  -5   8   9        3.58        3.69      1.37 o
  -4   8   9       16.54       16.69      1.55 o
  -3   8   9      109.46       93.89      3.10 o
  -2   8   9      102.64       83.21      2.90 o
  -1   8   9       29.78       29.31      1.82 o
   0   8   9       27.96       44.41      3.00 o
   1   8   9        5.01        6.42      2.58 o
   2   8   9        4.97        4.62      1.31 o
   3   8   9        1.34        8.17      1.99 o
  -3   9   9        3.16        1.59      1.03 o
  -2   9   9       17.63       15.98      1.56 o
  -1   9   9        0.84        0.33      1.20 o
   0   9   9        1.27        0.45      1.40 o
   1   9   9       10.99       12.01      1.66 o
   2   9   9       34.48       32.66      2.42 o
  -8   0  10       77.46       70.05      4.07 o
  -7   0  10       11.66       10.82      1.99 o
  -6   0  10      184.19      162.63      6.17 o
  -5   0  10        0.02       79.03      5.43 o
  -4   0  10       15.96       14.07      1.87 o
  -3   0  10      102.44       86.83      3.69 o
  -2   0  10        5.43        4.31      0.93 o
  -1   0  10      516.81      492.74     13.50 o
   0   0  10      332.44      417.34     11.70 o
   1   0  10      597.73      574.90     15.66 o
   2   0  10       14.92       13.97      1.65 o
   3   0  10      132.55      124.75      4.77 o
   4   0  10        0.66        1.80      1.69 o
   5   0  10      118.55      141.30      7.79 o
   6   0  10        0.15       -2.31      1.61 o
  -7   1  10        3.28        2.69      1.17 o
  -6   1  10        8.69        8.42      1.30 o
  -5   1  10       12.13       13.27      1.38 o
  -4   1  10       13.67       12.27      1.50 o
  -3   1  10       33.99       44.93      1.78 o
  -2   1  10        0.03        4.13      0.92 o
  -1   1  10      122.79      110.88      3.02 o
   0   1  10      462.21      613.90     10.49 o
   1   1  10      265.35      266.51      5.73 o
   2   1  10      194.17      182.89      4.32 o
   4   1  10        6.56        4.18      2.67 o
   5   1  10        0.17        1.30      1.29 o
   6   1  10        1.30        1.36      2.11 o
  -7   2  10        0.31       -1.70      1.14 o
  -6   2  10        8.53        9.03      1.57 o
  -5   2  10       11.29       51.34      4.60 o
  -4   2  10       47.90       47.93      1.94 o
  -3   2  10        0.00       98.86      6.02 o
  -2   2  10       75.79       93.59      7.32 o
  -1   2  10       23.45       19.69      1.26 o
   0   2  10       24.55       28.87      1.28 o
   1   2  10       75.59       69.32      2.02 o
   2   2  10      249.02      235.28      4.72 o
   3   2  10       47.78       45.77      1.92 o
   4   2  10        2.47        5.66      1.18 o
   5   2  10        1.35        2.88      1.24 o
   6   2  10        1.24        2.60      1.25 o
  -7   3  10        5.89        2.16      1.63 o
  -6   3  10        3.07        2.70      1.32 o
  -5   3  10       19.53       43.63      3.78 o
  -4   3  10       19.49       15.65      1.29 o
  -3   3  10       10.62       17.55      2.28 o
  -2   3  10        3.29        4.66      1.00 o
  -1   3  10       11.66       11.74      1.09 o
   0   3  10       36.67       44.50      1.81 o
   1   3  10       10.51        9.96      0.92 o
   2   3  10        1.74        3.71      0.87 o
   3   3  10      145.39      124.26      3.47 o
   4   3  10       13.82       15.36      1.35 o
   5   3  10        7.75       11.18      1.48 o
  -7   4  10       37.50       32.88      3.02 o
  -6   4  10        3.75        8.13      1.53 o
  -5   4  10       23.54       24.85      1.61 o
  -4   4  10        0.04       -0.60      0.82 o
  -3   4  10        4.12        8.40      1.75 o
  -2   4  10        0.00       -0.09      0.78 o
  -1   4  10        0.49        0.10      0.74 o
   0   4  10       17.48       23.94      1.45 o
   1   4  10      126.49      104.72      3.03 o
   2   4  10       52.67       48.17      1.99 o
   3   4  10       48.91       40.27      1.89 o
   4   4  10       98.29       93.86      3.05 o
   5   4  10       16.32       16.81      1.72 o
  -6   5  10        8.46        7.91      1.51 o
  -5   5  10        0.68        1.33      0.97 o
  -4   5  10       31.83       30.03      1.75 o
  -3   5  10        4.66        7.22      1.05 o
  -2   5  10       18.24       15.71      1.31 o
  -1   5  10        0.01        0.33      0.75 o
   0   5  10      119.56      141.49      3.77 o
   1   5  10       13.78       13.78      1.50 o
   2   5  10        5.68        5.94      1.52 o
   3   5  10        0.05        0.23      0.78 o
   4   5  10        1.11        2.04      0.94 o
   5   5  10        6.26        8.76      1.30 o
  -6   6  10        3.72        2.13      1.21 o
  -5   6  10       19.86       21.55      1.67 o
  -4   6  10       16.35       14.43      1.41 o
  -3   6  10       27.39       26.19      1.70 o
  -2   6  10       32.52       26.42      1.68 o
  -1   6  10       43.51       41.56      1.98 o
   0   6  10       37.26       45.57      2.05 o
   1   6  10       48.49       39.01      2.31 o
   2   6  10        0.09       -1.35      0.91 o
   3   6  10        4.07        4.20      1.31 o
   4   6  10        1.54        0.60      0.91 o
  -5   7  10        0.08       -0.54      1.78 o
  -4   7  10        0.62        0.61      1.00 o
  -3   7  10       17.14       14.15      1.45 o
  -2   7  10        3.97        1.91      1.02 o
  -1   7  10        0.00       -0.03      0.85 o
   0   7  10        2.86        4.26      1.05 o
   1   7  10        0.03       -0.49      0.96 o
   2   7  10        1.34        1.16      1.08 o
   3   7  10        1.63        6.44      1.36 o
  -4   8  10       31.08       27.95      1.95 o
  -3   8  10       71.27       64.51      2.59 o
  -2   8  10        1.51        2.02      1.03 o
  -1   8  10        2.50        1.91      0.99 o
   0   8  10        4.62        7.35      1.48 o
   1   8  10        2.88        3.50      1.30 o
   2   8  10       59.09       63.13      3.16 o
  -7   1  11        0.01        1.56      1.28 o
  -6   1  11        0.01       -1.68      1.12 o
  -5   1  11        1.28        2.19      1.35 o
  -4   1  11        4.60        3.51      1.26 o
  -3   1  11       76.32       70.26      2.84 o
  -2   1  11        4.67        9.65      1.21 o
  -1   1  11      342.60      321.12      7.85 o
   0   1  11      482.89      608.08     11.72 o
   1   1  11       26.97       30.83      1.60 o
   2   1  11        7.46        8.16      1.06 o
   3   1  11        1.24        3.25      1.03 o
   4   1  11       17.34       16.02      1.94 o
   5   1  11       39.58       57.26      5.16 o
  -7   2  11        3.61        2.07      1.44 o
  -6   2  11        0.00        0.05      1.16 o
  -5   2  11       13.65       15.90      1.72 o
  -4   2  11        5.38        2.38      1.18 o
  -3   2  11       11.43       22.83      1.67 o
  -2   2  11        3.71        5.50      1.29 o
  -1   2  11        0.06        0.02      0.70 o
   0   2  11      101.00      142.25      3.66 o
   1   2  11       34.71       34.58      1.47 o
   2   2  11        4.74        2.69      0.98 o
   3   2  11        0.51        2.41      1.01 o
   4   2  11        2.43        0.71      2.02 o
   5   2  11        3.45        2.39      1.36 o
  -6   3  11        5.54        3.26      1.44 o
  -5   3  11        3.13        4.38      1.26 o
  -4   3  11        7.71        6.02      1.04 o
  -3   3  11        0.35        5.70      1.48 o
  -2   3  11        8.10        6.64      1.00 o
  -1   3  11        3.98        4.26      0.91 o
   0   3  11       27.60       33.49      1.70 o
   1   3  11      153.57      137.12      3.67 o
   2   3  11       38.41       37.78      1.83 o
   3   3  11        0.09       -0.10      0.81 o
   4   3  11       11.48       13.30      1.59 o
  -6   4  11       34.98       30.39      2.32 o
  -5   4  11       34.93       26.86      1.74 o
  -4   4  11       14.72       12.41      1.30 o
  -3   4  11        1.02        5.64      1.92 o
  -2   4  11       43.73       39.20      1.87 o
  -1   4  11       10.28        9.36      1.13 o
   0   4  11        2.58        2.60      0.88 o
   1   4  11       50.87       40.23      1.91 o
   2   4  11        5.13        2.90      1.14 o
   3   4  11        3.68        4.90      1.04 o
   4   4  11       12.67       14.29      1.77 o
  -5   5  11        0.94       -0.47      0.93 o
  -4   5  11       10.30        9.74      1.41 o
  -3   5  11        4.16        3.96      1.01 o
  -2   5  11       59.35       56.45      2.28 o
  -1   5  11        8.86        5.01      1.06 o
   0   5  11        2.60        5.98      1.05 o
   1   5  11       87.48       72.09      3.05 o
   2   5  11        5.82        8.00      1.42 o
   3   5  11       19.68       20.05      1.93 o
   4   5  11        2.38        5.47      1.17 o
  -5   6  11        8.64        8.45      1.61 o
  -4   6  11        7.46        5.25      1.20 o
  -3   6  11        0.42       -0.26      0.85 o
  -2   6  11        6.15        3.95      1.08 o
  -1   6  11       11.12        8.49      1.20 o
   0   6  11       65.35       79.54      2.76 o
   1   6  11        0.72       -0.69      1.02 o
   2   6  11        0.02        0.58      1.14 o
   3   6  11       15.27       19.63      1.94 o
  -4   7  11        5.78        4.69      1.20 o
  -3   7  11       36.70       30.64      1.96 o
  -2   7  11        7.69        6.10      1.22 o
  -1   7  11       39.97       39.20      2.33 o
   0   7  11        2.28        3.75      1.35 o
   1   7  11        5.04        6.89      1.37 o
   2   7  11        2.91        4.43      1.51 o
  -1   8  11        0.18        0.24      1.02 o
  -6   0  12        1.16        1.05      2.10 o
  -5   0  12       75.26      110.39      6.99 o
  -4   0  12        0.05        0.81      1.88 o
  -3   0  12      473.54      437.30     18.41 o
  -2   0  12      718.90      667.28     26.21 o
  -1   0  12      360.71      325.86     14.27 o
   0   0  12       46.92       52.45      2.91 o
   1   0  12        8.75        8.58      1.53 o
   2   0  12        0.05       -0.89      1.16 o
   3   0  12       71.55       78.94      5.51 o
   4   0  12        2.11        2.12      1.96 o
  -6   1  12        2.67        2.29      1.37 o
  -5   1  12        6.46        5.29      1.96 o
  -4   1  12       15.53       15.18      2.20 o
  -3   1  12       11.38       11.76      1.90 o
  -2   1  12        5.75        5.84      1.64 o
  -1   1  12        2.71        1.20      0.89 o
   0   1  12      110.70      143.45      4.41 o
   1   1  12        8.93        7.22      1.06 o
   2   1  12       17.84       19.68      2.15 o
   3   1  12       24.36       28.54      2.37 o
   4   1  12        5.94        9.63      1.79 o
  -6   2  12        0.19       -1.07      1.15 o
  -5   2  12        0.20       -0.92      1.19 o
  -4   2  12        3.10        1.57      1.32 o
  -3   2  12       15.48       15.13      1.65 o
  -2   2  12        0.20        0.88      0.78 o
  -1   2  12       12.97       12.20      1.42 o
   0   2  12        0.08       -1.25      0.83 o
   1   2  12        0.05        1.34      1.64 o
   2   2  12       15.04       15.83      1.59 o
   3   2  12        1.25        4.73      1.18 o
   4   2  12        0.26        0.81      1.96 o
  -6   3  12       12.64       12.22      2.32 o
  -5   3  12        1.95        5.05      1.37 o
  -4   3  12        4.77        5.88      1.49 o
  -3   3  12        0.33        0.57      0.87 o
  -2   3  12        1.57        0.66      0.85 o
  -1   3  12        6.16        5.63      1.01 o
   0   3  12        0.01        0.10      0.79 o
   1   3  12       36.03       33.99      2.15 o
   2   3  12       38.19       37.37      2.81 o
   3   3  12        3.10        4.67      1.22 o
  -5   4  12        0.32        3.25      1.30 o
  -4   4  12       20.02       19.02      2.13 o
  -3   4  12        1.07        1.91      0.95 o
  -2   4  12        3.10        2.28      0.98 o
  -1   4  12       82.30       74.19      2.63 o
   0   4  12        1.58        1.93      0.91 o
   1   4  12       13.25        7.29      1.32 o
   2   4  12        7.71        9.84      1.86 o
   3   4  12       28.95       34.53      2.88 o
  -4   5  12       12.59        9.87      1.35 o
  -3   5  12       11.98       14.78      1.44 o
  -2   5  12       90.39       75.90      2.72 o
  -1   5  12       33.61       28.54      1.79 o
   0   5  12        4.93        8.91      1.55 o
   1   5  12       38.66       38.60      2.29 o
   2   5  12       10.52       11.59      1.64 o
  -3   6  12        3.07        4.98      1.17 o
  -2   6  12       15.86       19.03      1.61 o
  -1   6  12        0.02        1.32      0.96 o
   0   6  12        0.01        1.05      1.03 o
   1   6  12        2.96        5.60      1.36 o
  -5   1  13       57.62       69.04      3.96 o
  -4   1  13       27.25       28.97      2.79 o
  -3   1  13       63.44       65.61      3.80 o
  -2   1  13      161.64      139.89      5.68 o
  -1   1  13       11.69       13.97      3.10 o
   0   1  13       24.95       42.49      2.38 o
   1   1  13        6.26        7.64      1.32 o
   2   1  13        3.52        2.92      1.05 o
   3   1  13       23.19       29.65      2.55 o
  -5   2  13       11.22       13.93      2.34 o
  -4   2  13        7.92        5.60      2.23 o
  -3   2  13       36.94       42.65      5.19 o
  -2   2  13        2.73        2.42      2.45 o
  -1   2  13        2.19        1.64      1.17 o
   0   2  13        0.17       -0.92      0.93 o
   1   2  13        0.02       -1.48      0.99 o
   2   2  13       12.68       16.65      2.20 o
  -4   3  13        6.40        3.42      1.39 o
  -3   3  13        7.41        6.66      1.45 o
  -2   3  13        0.02        0.88      1.52 o
  -1   3  13       31.19       29.20      2.05 o
   0   3  13       10.55        8.88      1.44 o
   1   3  13       10.10       13.24      1.97 o
   2   3  13       14.43       14.40      2.16 o
  -4   4  13       28.38       25.61      2.28 o
  -3   4  13        1.89        8.28      1.22 o
  -2   4  13       11.15       11.75      1.31 o
  -1   4  13       21.56       22.91      1.94 o
   0   4  13        0.85        1.25      0.99 o
   1   4  13       11.17        8.40      1.83 o
  -2   5  13        2.81        1.39      1.04 o
  -1   5  13       48.54       42.57      2.20 o
   0   5  13        3.72        5.57      1.15 o
  -3   0  14       38.76       30.00      4.06 o
  -2   0  14       19.53       14.78      3.33 o
  -1   0  14        3.81        7.18      2.42 o
   0   0  14       11.15       10.35      2.80 o
   1   0  14        0.69       -0.40      2.04 o
  -3   1  14       30.18       37.55      3.25 o
  -2   1  14        1.49        1.78      1.45 o
  -1   1  14        2.66       -0.38      1.51 o
   0   1  14       19.49       31.58      2.88 o
   1   1  14       30.62       37.66      2.62 o
  -3   2  14        6.30        7.38      2.00 o
  -2   2  14        9.74       13.21      2.15 o
  -1   2  14        7.33        6.93      1.91 o
   0   2  14        2.49        4.18      1.33 o
  -1   3  14       11.82       13.04      2.08 o
 
